# Supplementary material for: Corrosion Products Formed on MgZr Alloy Embedded in Geopolymer Used as Conditioning Matrix for Nuclear Waste—A Proposition of Interconnected Processes
Source: Materials (Basel). 2021 Apr 16;14(8):2017. doi: 10.3390/ma14082017 (PMC8073049; doi:10.3390/ma14082017)
Supplement: Supplementary file 1 [file materials-14-02017-s001.zip]

Archive with 1 entries (1 files):
- materials-1164820-supplementary.pdf
